# Supplementary material for: Examining Gender Differences and Their Associations Among Psychosocial Distress, Social Support, and Financial Well-Being of Informal Caregivers of Older Adults in the Rural Northcentral United States
Source: Healthcare (Basel). 2025 Dec 20;14(1):17. doi: 10.3390/healthcare14010017 (PMC12785571; doi:10.3390/healthcare14010017)
Supplement: Supplementary file 1 [file healthcare-14-00017-s001.zip]

Archive with 1 entries (1 files):
- healthcare-4012931-supplementary.pdf
